# Supplementary material for: The Heritability of Migration Behaviors in a Wide‐Ranging Ungulate
Source: Ecol Evol. 2026 Jul 13;16(7):e74024. doi: 10.1002/ece3.74024 (PMC13364405; doi:10.1002/ece3.74024)
Supplement: Supplementary file 2 — Table S1: Summary data for unfiltered and filtered genomic relatedness matrices (GRM). The GRM was filtered based on two relatedness coefficient cut‐offs, 0.1 and 0.05. Table S2: Variance component estimates and their associated ratios for body size and migration traits using the unfiltered GRM with and the GRM with 0.05 relatedness cutoff. h 2, heritability; pe2, permanent environmental effects; ind2, repeatability; I A, evolvabiltiy; V A, additive genetic variance; Vpe, permanent environmental effects; V R, residual variance; V fixed, variance due to fixed effects. Table S3: Summary of fixed and random effect for each body size animal model. All in the animal models require a measure of pairwise relatedness as a random effect, our measure of relatedness is determined using genomic relatedness matrices (GRMs). We log‐transformed response variables with continuous distributions to meet assumptions of homoscedasticity and normality of residuals. Table S4: Data structure for migratory and body size traits for all individuals used in unfiltered GRM. Table S5: Fixed effects for all univariate migration and body size animal models. Mean posterior values (95% CI). Table S6: Narrow sense heritability (h 2) estimates (mean and 95% CI) for body size traits using the unfiltered GRM, r = 0.1 relatedness cutoff, and r = 0.05 relatedness cutoff. h 2, heritability; V A, additive genetic variance; V R, residual variance; V fixed, variance due to fixed effects. Table S7: Heritability (h 2) and G‐matrix correlation values (rG) for the bivariate animal model correlating migratory movement rate and hindleg length using the unfiltered GRM and the GRM with 0.05 and 0.1 relatedness cutoff. Mean posterior (95% CI). [file ECE3-16-e74024-s002.xlsx]

## Sheet: Table S1
Table S1. Summary data for unfiltered and filtered genomic relatedness matrices (GRM). The GRM was filtered based on two relatedness coefficient cut-offs, 0.1 and 0.05.
GRM	N (individuals)	SNPs	mean off-diagonal	var off-diagonal	mean diagonal	var diagonal
unfiltered	143	10097	-0.0071543	0.00072768	0.990439	0.0670336
0.1 cutoff	109	10097	-0.0074564	0.0001735	1.01777	0.0833805
0.05 cutoff	88	10097	-0.0072232	0.00012267	0.991671	0.0539732

## Sheet: Table S2
Table S2. Variance component estimates and their associated ratios for body size and migration traits using the unfiltered GRM with and the GRM with 0.05 relatedness cutoff. h2: heritability, pe2: permanent environmental effects, ind2: repeatability, IA: evolvabiltiy, VA: additive genetic variance, VPE: permanent environmental effects, VR:residual variance, Vfixed: variance due to fixed effects.
Unfiltered GRM
Trait	h2	pe2	ind2	IA	VA	VPE	VR	Vfixed
Start day	a0.05 (0.02-0.14) b	0.06 (0.02-0.14)	0.12 (0.06-0.23)	0	0.06 (0.02-0.14)	0.06 (0.02-0.14)	0.06 (0.02-0.13)	0.82 (0.7-0.90)
End day	a0.07 (0.03-0.18) b	0.08 (0.03-0.18)	0.16 (0.07-0.29)	0	0.08 (0.03-0.18)	0.08 (0.03-0.18)	0.08 (0.02-0.17)	0.76 (0.62-0.87)
Distance	0.27 (0.01-0.78)	0.31 (0.01-0.78)	0.63 (0.19-0.86)	0.28% (0.01-0.76%)	0.31 (0.01-0.78)	0.31 (0.01-0.78)	0.31 (0.10-0.74)	0.07 (0.02-0.14)
Duration	a0.14 (<0.01-0.65) b	0.22 (<0.01-0.65)	0.44 (0.02-0.72)	0.18% (<0.01-0.56%)	0.22 (<0.01-0.65)	0.22 (<0.01-0.65)	0.17 (<0.01-0.62)	0.38 (0.24-0.52)
Movement rate (migratory)	0.31 (<0.01-0.86)	0.35 (<0.01-0.85)	0.71 (0.12-0.9)	0.38% (<0.01-1.00%)	0.36 (<0.01-0.86)	0.35 (<0.01-0.85)	0.22 (0.05-0.81)	0.07 (0.02-0.15)
Movement rate (non-migratory)	0.07 (0.01-0.44)	0.12 (0.01-0.44)	0.24 (0.03-0.56)	0.08% (<0.01-0.33%)	0.12 (<0.01-0.44)	0.12 (<0.01-0.44)	0.55 (0.24-0.80)	0.21 (0.11-0.33)
r = 0.05 GRM
Trait	h2	pe2	ind2	IA	VA	VPE	VR	Vfixed
Start day	a0.06 (0.02-0.16) b	0.07 (0.02-0.17)	0.13 (0.06-0.27)	0	0.07 (0.02-0.16)	0.07 (0.02-0.17)	0.07 (0.02-0.17)	0.8 (0.65-0.90)
End day	a0.09 (0.03-0.26) b	0.10 (0.03-0.26)	0.21 (0.09-0.39)	0	0.10 (0.03-0.26)	0.10 (0.03-0.26)	0.10 (0.03-0.24)	0.69 (0.49-0.84)
Distance	0.21 (0.01-0.77)	0.29 (0.01-0.78)	0.57 (0.11-0.87)	0.30% (0.01-0.93%)	0.28 (0.01-0.77)	0.29 (0.01-0.78)	0.33 (0.05-0.78)	0.11 (0.03-0.22)
Duration	a0.09 (<0.01-0.49) b	0.16 (<0.01-0.5)	0.31 (0.02-0.57)	0.14% (<0.01-0.48%)	0.15 (<0.01-0.49)	0.16 (<0.01-0.50)	0.13 (<0.01-0.46)	0.56 (0.38-0.71)
Movement rate (migratory)	0.22 (<0.01-0.83)	0.32 (<0.01-0.83)	0.63 (0.04-0.89)	0.44% (<0.01-1.33%)	0.31 (<0.01-0.83)	0.32 (<0.01-0.83)	0.23 (0.03-0.80)	0.14 (0.04-0.27)
Movement rate (non-migratory)	0.07 (<0.01-0.46)	0.12 (0.01-0.47)	0.24 (0.02-0.58)	0.10% (<0.01-0.4%)	0.12 (<0.01-0.46)	0.12 (<0.01-0.47)	0.55 (0.22-0.82)	0.21 (0.08-0.35)
1For Poisson distributed traits (start day, end day, duration) heritability values are given in both the latent model state a and observed data state b

## Sheet: Table S3
Table S3. Summary of fixed and random effect for each body size animal model. All in the animal models require a measure of pairwise relatedness as a random effect, our measure of relatedness is determined using genomic relatedness matrices (GRMs). We log-transformed response variables with continuous distributions to meet assumptions of homoscedasticity and normality of residuals.
Model	Response variable	Fixed effects	Random effects	Model distribution
1	Chest girth	age + month of capture+ year	relatedness (GRM)	Normal
2	Hind leg length	age + month of capture + year	relatedness (GRM)	Normal
3	Ingest-free body-fat	age + month of capture + year	relatedness (GRM)	Normal
4	Weight	age + month of capture + year	relatedness (GRM)	Normal

## Sheet: Table S4
Table S4. Data structure for migratory and body-size traits for all individuals used in unfiltered GRM
Trait	n observations	n individuals	n repeated measures	phenotypic mean
Start day	151	143	8	123.61
End day	151	143	8	130.96
Distance (m)	151	143	8	32.45
Duration (days)	151	143	8	7.31
Movement rate (migratory) (m/h)	151	143	8	300.76
Movement rate (non-migratory) (m/h)	151	143	8	67.54
Chest girth (cm)	143	143	0	94.02
Hind leg length (cm)	143	143	0	47.25
Ingest-free body-fat	143	143	0	7.42
Weight (kg)	143	143	0	60.92

## Sheet: Table S5
Table S5. Fixed effects for all univariate migration and body size animal models. Mean posterior values (95% CI)
r = 0.05 GRM
Body size trait	Intercept	Age	Year (2012)	Year (2013)	Year (2014)	Year (2015)	Capture month (December)
Chest girth	4.503 (4.466-4.539)	0.005 (0-0.01)	0.025 (-0.012-0.062)	0.021 (-0.012-0.053)	0.005 (-0.035-0.043)	0.015 (-0.017-0.048)	0.041 (0.01-0.073)
Hind leg length	3.851 (3.829-3.873)	0 (-0.003-0.003)	0.002 (-0.021-0.024)	0.007 (-0.013-0.027)	0.006 (-0.017-0.031)	0.01 (-0.01-0.03)	-0.001 (-0.02-0.019)
Ingest-free body-fat	2.098 (1.901-2.293)	-0.048 (-0.075--0.022)	0.021 (-0.183-0.224)	0.076 (-0.101-0.252)	0.125 (-0.08-0.332)	0.077 (-0.098-0.254)	0.433 (0.26-0.605)
Weight	4.007 (3.939-4.075)	0.012 (0.003-0.021)	0.025 (-0.045-0.093)	0.032 (-0.028-0.093)	0.044 (-0.029-0.116)	0.085 (0.024-0.146)	0.055 (-0.004-0.116)
Migration trait	Intercept	Age	Year (2012)	Year (2013)	Year (2014)	Year (2015)	Log(distance)	Summer range (south)
Start day	4.938 (4.859-5.017)	0 (-0.011-0.01)	-0.158 (-0.224--0.093)	-0.028 (-0.091-0.034)	-0.068 (-0.14-0.005)	-0.243 (-0.313--0.173)	-	-0.029 (-0.076-0.018)
End day	5.021 (4.942-5.099)	-0.002 (-0.012-0.009)	-0.158 (-0.223--0.092)	-0.036 (-0.099-0.026)	-0.073 (-0.147-0)	-0.178 (-0.248--0.108)	-	-0.064 (-0.111--0.017)
Distance	3.605 (3.34-3.871)	-0.006 (-0.042-0.03)	-0.001 (-0.176-0.186)	-0.076 (-0.29-0.136)	-0.021 (-0.271-0.238)	0.033 (-0.216-0.272)	-	-0.126 (-0.286-0.031)
Duration	-3.237 (-5.072--1.469)	0.019 (-0.049-0.087)	-0.06 (-0.458-0.337)	-0.102 (-0.509-0.317)	-0.086 (-0.561-0.389)	0.267 (-0.161-0.692)	1.44 (0.981-1.919)	-0.129 (-0.441-0.186)
Movement rate (migratory)	7.207 (5.676-8.77)	-0.005 (-0.072-0.063)	-0.112 (-0.389-0.225)	-0.006 (-0.408-0.394)	0.242 (-0.2-0.702)	-0.099 (-0.506-0.299)	-0.423 (-0.845--0.006)	-
Movement rate (non-migratory)	4.008 (3.763-4.251)	0.008 (-0.027-0.043)	-0.06 (-0.267-0.15)	0.232 (0.013-0.448)	0.136 (-0.105-0.373)	0.355 (0.13-0.579)	-	-
r = 0.1 GRM
Body size trait	Intercept	Age	Year (2012)	Year (2013)	Year (2014)	Year (2015)	Capture month (December)
Chest girth	4.494 (4.464-4.524)	0.005 (0.001-0.009)	0.027 (-0.004-0.059)	0.03 (0.002-0.058)	0.015 (-0.018-0.049)	0.019 (-0.009-0.047)	0.051 (0.024-0.078)
Hind leg length	3.858 (3.84-3.877)	-0.001 (-0.004-0.002)	-0.008 (-0.028-0.012)	0.006 (-0.012-0.023)	0.003 (-0.018-0.024)	0.005 (-0.012-0.022)	0.003 (-0.014-0.02)
Ingest-free body-fat	2.028 (1.866-2.192)	-0.038 (-0.06--0.016)	0.066 (-0.109-0.239)	0.106 (-0.05-0.26)	0.157 (-0.022-0.337)	0.118 (-0.033-0.268)	0.435 (0.29-0.584)
Weight	3.995 (3.937-4.053)	0.013 (0.005-0.02)	0.015 (-0.046-0.078)	0.034 (-0.021-0.089)	0.05 (-0.015-0.116)	0.092 (0.038-0.145)	0.072 (0.019-0.123)
Migraiton trait	Intercept	Age	Year (2012)	Year (2013)	Year (2014)	Year (2015)	Log(distance)	Summer range (south)
Start day	4.897 (4.831-4.964)	0.004 (-0.004-0.013)	-0.139 (-0.2--0.077)	-0.036 (-0.094-0.023)	-0.073 (-0.139--0.007)	-0.229 (-0.291--0.167)	-	-0.02 (-0.063-0.024)
End day	4.982 (4.915-5.048)	0.002 (-0.007-0.011)	-0.139 (-0.199--0.079)	-0.034 (-0.09-0.024)	-0.074 (-0.14--0.007)	-0.174 (-0.235--0.114)	-	-0.054 (-0.097--0.011)
Distance	3.495 (3.263-3.722)	0.003 (-0.028-0.034)	0.06 (-0.107-0.251)	0.03 (-0.166-0.228)	0.053 (-0.164-0.272)	0.082 (-0.123-0.291)	-	-0.104 (-0.25-0.04)
Duration	-1.887 (-3.481--0.336)	-0.01 (-0.072-0.051)	-0.121 (-0.523-0.274)	-0.046 (-0.45-0.352)	-0.137 (-0.598-0.329)	0.178 (-0.233-0.588)	1.106 (0.691-1.535)	-0.2 (-0.497-0.105)
Movement rate (migratory)	6.417 (5.082-7.746)	0.008 (-0.048-0.065)	-0.072 (-0.33-0.265)	-0.051 (-0.407-0.306)	0.212 (-0.185-0.638)	-0.027 (-0.376-0.323)	-0.213 (-0.579-0.157)	-
Movement rate (non-migratory)	4.031 (3.823-4.241)	0.01 (-0.019-0.04)	-0.1 (-0.293-0.095)	0.153 (-0.039-0.348)	0.156 (-0.058-0.372)	0.343 (0.15-0.541)	-	-
Unfiltered GRM
Body size trait	Intercept	Age	Year (2012)	Year (2013)	Year (2014)	Year (2015)	Capture month (December)
Chest girth	4.496 (4.471-4.522)	0.005 (0.002-0.008)	0.027 (0-0.053)	0.029 (0.006-0.052)	0.012 (-0.017-0.04)	0.011 (-0.013-0.034)	0.052 (0.029-0.075)
Hind leg length	3.863 (3.847-3.879)	-0.001 (-0.004-0.001)	-0.014 (-0.031-0.002)	0.005 (-0.009-0.019)	0.002 (-0.016-0.02)	-0.002 (-0.017-0.014)	0.002 (-0.013-0.016)
Ingest-free body-fat	2.035 (1.9-2.171)	-0.032 (-0.049--0.014)	0.044 (-0.096-0.181)	0.074 (-0.048-0.193)	0.119 (-0.032-0.269)	0.085 (-0.04-0.21)	0.429 (0.307-0.55)
Weight	3.997 (3.946-4.047)	0.014 (0.008-0.021)	0.003 (-0.049-0.056)	0.034 (-0.011-0.08)	0.043 (-0.013-0.1)	0.072 (0.026-0.119)	0.073 (0.028-0.119)
Migration trait	Intercept	Age	Year (2012)	Year (2013)	Year (2014)	Year (2015)	Log(distance)	Summer range (south)
Start day	4.892 (4.833-4.951)	0.007 (0-0.015)	-0.149 (-0.203--0.094)	-0.031 (-0.078-0.017)	-0.076 (-0.135--0.017)	-0.227 (-0.282--0.173)	-	-0.034 (-0.07-0.003)
End day	4.961 (4.902-5.019)	0.006 (-0.002-0.013)	-0.144 (-0.197--0.09)	-0.028 (-0.075-0.019)	-0.068 (-0.126--0.01)	-0.182 (-0.235--0.129)	-	-0.057 (-0.092--0.021)
Distance	3.493 (3.303-3.682)	0.008 (-0.016-0.033)	0.061 (-0.083-0.219)	-0.002 (-0.153-0.15)	0.029 (-0.153-0.207)	0.061 (-0.104-0.228)	-	-0.1 (-0.215-0.017)
Duration	-2.171 (-3.558--0.819)	0 (-0.051-0.05)	-0.057 (-0.411-0.285)	0.021 (-0.303-0.345)	0.012 (-0.387-0.406)	0.187 (-0.166-0.538)	1.139 (0.772-1.515)	-0.105 (-0.351-0.143)
Movement rate (migratory)	6.452 (5.348-7.541)	-0.003 (-0.047-0.041)	-0.083 (-0.307-0.176)	-0.103 (-0.367-0.165)	0.129 (-0.175-0.45)	-0.092 (-0.368-0.18)	-0.196 (-0.499-0.111)	-
Movement rate (non-migratory)	4.017 (3.84-4.195)	0.011 (-0.014-0.035)	-0.073 (-0.239-0.093)	0.191 (0.037-0.347)	0.197 (0.012-0.386)	0.363 (0.196-0.532)	-	-

## Sheet: Table S6
Table S6. Narrow sense heritability (h2) estimates (mean and 95% CI) for body size traits using the unfiltered GRM, r = 0.1 relatedness cutoff, and r = 0.05 relatedness cutoff. h2: heritability, VA: additive genetic variance, VR: residual variance, Vfixed: variance due to fixed effects.
Unfiltered GRM
Trait	h2	VA	VR	Vfixed
Chest girth	0.30 (0.09-0.62)	0.35 (0.10-0.7)	0.48 (0.15-0.76)	0.17 (0.06-0.30)
Hindleg length	0.46 (0.21-0.71)	0.46 (0.20-0.72)	0.47 (0.21-0.73)	0.08 (0.02-0.17)
Ingesta-free body-fat	0.09 (0.01-0.43)	0.13 (0.01-0.59)	0.54 (0.07-0.76)	0.34 (0.19-0.47)
Weight	0.20 (0.03-0.61)	0.23 (0.03-0.69)	0.58 (0.13-0.82)	0.19 (0.07-0.32)
r = 0.1 GRM
Trait	h2	VA	VR	Vfixed
Chest girth	0.32 (0.10-0.64)	0.3 (0.09-0.62)	0.50 (0.19-0.74)	0.20 (0.09-0.32)
Hindleg length	0.47 (0.23-0.70)	0.46 (0.21-0.71)	0.47 (0.22-0.72)	0.08 (0.02-0.16)
Ingesta-free body-fat	0.11 (0.01-0.51)	0.09 (0.01-0.43)	0.59 (0.25-0.77)	0.32 (0.19-0.44)
Weight	0.22 (0.04-0.63)	0.2 (0.03-0.61)	0.57 (0.17-0.79)	0.23 (0.11-0.36)
r = 0.05 GRM
Trait	h2	VA	VR	Vfixed
Chest girth	0.35 (0.10-0.70)	0.32 (0.10-0.64)	0.47 (0.17-0.7)	0.21 (0.11-0.32)
Hindleg length	0.46 (0.20-0.72)	0.47 (0.23-0.7)	0.45 (0.23-0.69)	0.08 (0.02-0.16)
Ingesta-free body-fat	0.13 (0.01-0.59)	0.11 (0.01-0.51)	0.57 (0.18-0.74)	0.32 (0.21-0.43)
Weight	0.23 (0.03-0.69)	0.22 (0.04-0.63)	0.56 (0.17-0.78)	0.22 (0.12-0.33)

## Sheet: Table S7
Table S7. Heritability(h2) and G-matrix correlation values (rG) for the bivariate animal model correlating migratory movement rate and hindleg length using the unfiltered GRM and the GRM with 0.05 and 0.1 relatedness cutoff. Mean posterior (95% CI)
Unfiltered GRM
Trait	h2	rG
Movement rate (migratory)	0.36 (<0.01-0.90)	-0.03 (-0.58-0.54)
Hindleg length	0.37 (0.19-0.58)
r = 0.05 GRM
Trait	h2	rG
Movement rate (migratory)	0.35 (<0.01-0.92)	0.06 (-0.57-0.68)
Hindleg length	0.37 (0.17-0.60)
r = 0.1 GRM
Trait	h2	rG
Movement rate (migratory)	0.35 (<0.01-0.92)	0.01 (-0.61-0.59)
Hindleg length	0.37 (0.18-0.60)
